# Supplementary material for: The Mediterranean Diet for Adolescents with Type 1 Diabetes: A Prospective Interventional Study
Source: Nutrients. 2023 Oct 27;15(21):4577. doi: 10.3390/nu15214577 (PMC10648751; doi:10.3390/nu15214577)
Supplement: Supplementary file 1 [file nutrients-15-04577-s001.zip]

Archive with 1 entries (1 files):
- nutrients-2660019-supplementary.pdf
